# Supplementary material for: Visual Benefits in Apparent Motion Displays: Automatically Driven Spatial and Temporal Anticipation Are Partially Dissociated
Source: PLoS One. 2015 Dec 1;10(12):e0144082. doi: 10.1371/journal.pone.0144082 (PMC4666402; doi:10.1371/journal.pone.0144082)
Supplement: S1 Data — Sheet 1: Performance accuracy. Sheet 2: Reaction time. (XLSX) [file pone.0144082.s001.xlsx]

## Sheet: Accuracy
	Neutral								Left Cue								Right Cue
	Rythmic				Arrhythmic				Rhythmic				Arrhythmic				Rhythmic				Arrhythmic
	Left - Right		Right - Left		Left - Right		Right - Left		Left - Right		Right - Left		Left - Right		Right - Left		Left - Right		Right - Left		Left - Right		Right - Left
	Left target	Right target	Left target	Right target	Left target	Right target	Left target	Right target	Left target	Right target	Left target	Right target	Left target	Right target	Left target	Right target	Left target	Right target	Left target	Right target	Left target	Right target	Left target	Right target
Subject	R_NLR_L	R_NLR_R	R_NRL_L	R_NRL_R	AR_NLR_L	AR_NLR_R	AR_NRL_L	AR_NRL_R	R_LLR_L	R_LLR_R	R_LRL_L	R_LRL_R	AR_LLR_L	AR_LLR_R	AR_LRL_L	AR_LRL_R	R_RLR_L	R_RLR_R	R_RRL_L	R_RRL_R	AR_RLR_L	AR_RLR_R	AR_RRL_L	AR_RRL_R
s1	0.85	0.875	0.775	0.875	0.625	0.9	0.85	0.875	0.8	0.7	0.783333	0.9	0.85	0.85	0.733333	0.85	0.7	0.883333	0.7	0.85	0.65	0.8	0.85	0.833333
s2	0.925	0.975	0.925	1	0.975	0.925	0.975	0.925	0.966667	0.95	0.95	1	0.916667	1	0.966667	0.95	0.9	0.95	0.85	0.916667	1	0.95	0.95	0.916667
s3	0.85	0.825	0.9	0.875	0.725	0.775	0.725	0.75	0.916667	0.8	0.916667	0.8	0.9	0.9	0.933333	0.95	0.8	0.816667	0.7	0.916667	0.6	0.833333	1	0.9
s4	0.8	0.825	0.8	0.775	0.825	0.775	0.925	0.85	0.866667	0.85	0.9	0.8	0.866667	0.8	0.883333	0.75	0.75	0.783333	0.75	0.833333	0.8	0.883333	0.9	0.85
s5	0.825	0.875	0.925	0.85	0.925	0.95	0.9	0.9	0.9	0.85	0.933333	0.75	0.916667	0.95	0.85	0.95	0.85	0.85	0.65	0.916667	0.7	0.883333	0.9	0.916667
s6	0.9	0.7	0.875	0.675	0.9	0.925	0.9	0.7	0.85	0.75	0.866667	0.8	0.9	0.75	0.916667	0.75	0.9	0.816667	0.9	0.783333	0.75	0.816667	0.8	0.8
s7	0.775	0.9	0.85	0.925	0.775	0.975	0.8	0.9	0.833333	0.85	0.8	1	0.783333	0.85	0.85	0.9	0.9	0.933333	0.8	0.9	0.8	0.9	0.75	0.95
s8	0.775	0.75	0.65	0.675	0.7	0.7	0.75	0.75	0.816667	0.75	0.766667	0.65	0.766667	0.8	0.75	0.7	0.6	0.75	0.8	0.733333	0.5	0.75	0.75	0.733333
s9	0.875	0.75	0.9	0.675	0.9	0.825	0.9	0.85	0.833333	0.75	0.933333	0.75	0.933333	0.7	0.9	0.7	0.95	0.783333	0.85	0.7	0.95	0.783333	0.8	0.8
s10	0.775	0.85	0.9	0.85	0.925	0.775	0.825	0.775	0.816667	0.8	0.766667	0.75	0.85	0.7	0.866667	0.85	0.8	0.783333	0.8	0.85	0.8	0.783333	1	0.783333
s11	0.825	0.95	0.925	0.875	0.75	1	0.925	0.85	0.866667	0.8	0.85	0.95	0.916667	1	0.883333	0.9	0.85	0.933333	0.9	0.816667	0.7	0.95	0.95	0.933333
s12	0.75	0.8	0.825	0.825	0.825	0.775	0.85	0.8	0.85	0.95	0.75	0.65	0.8	0.95	0.816667	0.75	0.75	0.883333	0.8	0.866667	0.6	0.883333	0.85	0.733333
s13	0.8	0.725	0.85	0.725	0.825	0.9	0.775	0.8	0.866667	0.85	0.733333	0.6	0.816667	0.95	0.9	0.75	0.95	0.65	0.8	0.733333	0.8	0.8	0.8	0.75
s14	0.8	0.8	0.875	0.925	0.875	0.775	0.875	0.85	0.883333	0.85	0.8	0.75	0.8	0.75	0.9	0.75	0.95	0.916667	0.85	0.8	0.8	0.883333	0.75	0.85
s15	0.875	0.875	0.875	0.85	0.875	0.85	0.7	0.875	0.866667	0.75	0.916667	0.9	0.883333	0.75	0.883333	0.95	0.8	0.866667	0.8	0.883333	0.75	0.85	1	0.866667
s16	0.9	0.95	0.775	0.9	0.825	0.875	0.775	0.8	0.766667	0.9	0.8	0.85	0.85	0.95	0.766667	0.95	0.7	0.883333	0.8	0.866667	0.7	0.9	0.6	0.866667
s17	0.875	0.825	0.775	0.825	0.8	0.725	0.75	0.825	0.816667	0.85	0.733333	0.75	0.7	0.8	0.816667	0.75	0.7	0.85	0.8	0.766667	0.75	0.75	0.7	0.8
s18	0.875	0.775	0.95	0.775	0.85	0.725	0.925	0.775	0.716667	0.75	0.816667	0.65	0.833333	0.7	0.9	0.75	0.9	0.733333	0.85	0.75	0.85	0.833333	0.8	0.783333
s19	0.675	0.85	0.8	0.75	0.6	0.975	0.75	0.8	0.85	0.95	0.8	0.7	0.8	0.6	0.816667	0.75	0.5	0.9	0.8	0.866667	0.5	0.783333	0.85	0.85
s20	0.975	0.975	0.925	0.975	0.95	0.975	1	1	0.933333	1	0.966667	0.95	0.916667	1	0.95	0.9	1	0.883333	0.9	0.95	0.8	0.966667	0.9	0.983333
s21	0.7	0.775	0.9	0.775	0.825	0.65	0.825	0.725	0.833333	0.75	0.716667	0.7	0.833333	0.7	0.816667	0.7	0.9	0.783333	0.75	0.583333	0.9	0.75	0.7	0.616667
s22	0.9	0.95	0.95	0.975	0.975	0.975	0.925	0.95	0.95	0.9	0.983333	0.8	0.933333	0.8	0.933333	0.95	0.8	0.95	0.9	0.95	0.85	0.9	0.9	0.933333
s23	0.875	0.925	0.85	0.75	0.775	0.875	0.825	0.85	0.883333	0.9	0.9	0.75	0.866667	0.85	0.916667	0.8	0.9	0.916667	0.9	0.766667	0.8	0.833333	0.85	0.833333
s24	0.875	0.65	0.875	0.7	0.925	0.725	0.775	0.725	0.783333	0.9	0.85	0.6	0.866667	0.9	0.866667	0.8	1	0.733333	0.75	0.75	0.85	0.75	0.75	0.816667
s25	0.725	0.725	0.75	0.775	0.725	0.875	0.775	0.825	0.75	0.9	0.833333	0.7	0.666667	0.65	0.716667	0.75	0.55	0.9	0.75	0.733333	0.65	0.883333	0.65	0.75

## Sheet: RT (correct response)
	Neutral								Left Cue								Right Cue
	Rythmic				Arrhythmic				Rhythmic				Arrhythmic				Rhythmic				Arrhythmic
	Left - Right		Right - Left		Left - Right		Right - Left		Left - Right		Right - Left		Left - Right		Right - Left		Left - Right		Right - Left		Left - Right		Right - Left
	Left target	Right target	Left target	Right target	Left target	Right target	Left target	Right target	Left target	Right target	Left target	Right target	Left target	Right target	Left target	Right target	Left target	Right target	Left target	Right target	Left target	Right target	Left target	Right target
Subject	R_NLR_L	R_NLR_R	R_NRL_L	R_NRL_R	AR_NLR_L	AR_NLR_R	AR_NRL_L	AR_NRL_R	R_LLR_L	R_LLR_R	R_LRL_L	R_LRL_R	AR_LLR_L	AR_LLR_R	AR_LRL_L	AR_LRL_R	R_RLR_L	R_RLR_R	R_RRL_L	R_RRL_R	AR_RLR_L	AR_RLR_R	AR_RRL_L	AR_RRL_R
s1	579.824	500.229	564.29	529.229	605.6	519.028	560.471	555.371	660.417	586.5	526.021	621	532.373	596.235	549.909	610.118	695.571	497.208	657.714	502.451	630.231	501.396	633.471	499.82
s2	684.081	654.385	632.541	676.3	673.051	650.622	666.154	640.378	638.155	691.053	637.649	740.05	634.964	739.05	618.448	730.105	702.389	617.877	737.176	633.8	763.3	607.965	758.316	663.745
s3	1020.09	758.394	942.361	783.343	945.241	809.258	948.828	863.167	910	884	855.109	933.625	918.852	950	897.589	781.421	1042.19	755.878	964.429	769.673	958.5	820.4	1080.4	786.5
s4	618.312	641.939	591.75	621.774	681.121	630.581	606.108	623.029	628.519	601.471	611.907	655.75	675.442	619.938	608.302	699.4	698.067	573.426	787	587.2	719.25	624.642	632.278	641.784
s5	637.576	625.514	638.243	634.029	633.811	615.026	662.194	609.028	597.574	667.588	597.964	672.867	614.036	639.684	600.608	703.474	708.588	673.784	675.615	593.782	753.214	600.491	707.778	618.418
s6	528.806	547.393	528.657	501.185	562.611	543.73	524.111	520.179	554.863	593.4	497.212	550.375	521.704	530.333	539.091	555.4	596.833	495.857	545.056	517.191	643.733	542.327	532.312	517.062
s7	717.935	637.889	734.059	621.622	692.968	656.128	677.375	706.028	674.26	827.294	608.5	780.5	683.043	728.941	642	746.778	749.167	581.839	709.188	638.019	737.75	622.796	760.6	661.579
s8	582.323	583.9	562.308	593.444	588.607	600.643	583.033	592.367	588.633	601	577.413	602.077	590	606	586.978	661.714	645.333	569.444	644.312	587.477	655.7	602.933	585.333	586.568
s9	605.286	616.8	595.944	635.556	591.028	627.364	571.111	668.176	562.52	733.667	595.018	637.467	595.393	657.929	614.519	671.571	613.211	645.66	622.294	624.762	700.316	612.979	610.75	621.604
s10	641	587.824	603.667	598.618	595.297	575.452	576.818	627.903	550.898	676.875	694.913	573.533	584.961	612.786	547.635	654.118	718.125	574.596	684.812	595.784	650.5	590.553	679.3	656.234
s11	627.818	557.763	618.324	592.429	579.967	566.85	556.838	619.529	590.308	566.625	579.157	595.579	636.836	568.2	557.377	637.611	620.882	563.179	557.056	609.224	614.643	539.404	632.789	643.714
s12	567.367	464.25	548.212	521.636	585.727	496.258	529.294	521.938	571.353	507	536.489	539.692	565.208	564.579	576.245	634.733	552.2	492.868	567.812	539	656.75	569.132	606.294	513.705
s13	614.062	576.345	578.882	654.966	681.545	586.194	599.065	630.062	623.25	652.235	646.705	730.833	628.49	630.053	589.611	629	678.526	581.436	598.25	580.205	798.125	580.229	640.188	589.222
s14	698.094	687.188	672.743	694.622	700.686	676.903	643.714	690.559	658.434	688.118	621.729	854.133	664.583	746.267	647.796	722.933	716.368	596.964	643	670.375	776.25	665.547	725.333	658.059
s15	581.771	542.914	562.686	561.265	604.229	556.676	577.571	592.086	547.769	641.6	531.655	636.278	599.151	595.133	580.151	619.579	616.625	546.269	617.625	566.623	670.133	551.196	637.75	560.385
s16	684.861	603.737	625.387	646.083	658.424	625.457	674.516	627.188	638.065	718.889	623.625	744.647	621.686	693.368	587.826	738.474	718.857	572.113	739.062	593.981	712.143	615.704	689	599.788
s17	614.314	585.909	582.032	616.091	615.312	592.414	638.4	620	653.163	636.824	573	659.8	578.143	634.5	558.939	659.267	681	567.569	682.25	620.5	592.067	582.8	616.357	616.958
s18	572.371	470.29	554.395	535.806	566.118	458.379	547.811	522.097	528.349	585.2	489.939	532.154	506.24	594.143	494.796	577.133	614.5	440.568	655.235	469.111	642.706	450.46	593.188	460.66
s19	656.926	580.118	685.875	637.367	613.375	607.923	639.2	623.781	616.804	607.053	629.312	635.429	633.688	628.167	605.245	697.133	680.8	569.593	665.75	599.327	702.6	591.532	671.529	614.745
s20	540.051	573.41	538.054	553.462	542.947	543.872	545.2	551.25	529.339	562.2	533.724	551.211	580.309	555.55	536.842	572.889	577.9	532.943	572.722	540.246	598.688	534.414	553.278	557.051
s21	879.643	679.839	758.861	758.581	776.848	608.038	736.061	666.897	732.98	626.6	673.907	743.571	775.12	663.286	689.551	877.929	796.444	652.128	787.067	612.829	761.056	676.533	845.929	681.514
s22	555.694	519.368	535.789	574.179	577.718	519.41	520.081	523.658	510.14	549.222	512.051	642.562	528.607	545.812	520.5	668.474	601.438	490.807	652.667	508.596	590	518.241	641.389	512.268
s23	708.914	623.73	601.382	691.8	682.323	632.171	663.879	619.235	659.849	617.722	691	664.933	735.212	696.882	680.036	671.375	711.167	626.273	708.667	652.196	700.5	597.66	652.882	639.92
s24	1030.03	1016.85	1029.83	965.821	922.622	924.931	894.903	935.31	921.617	1153.11	738.471	891.25	905.212	995.389	881.212	909.75	1045.65	954.068	932.8	908.133	1160.65	991.067	1007.73	957.531
s25	659.897	560.966	579.233	586.935	654.69	595.486	673.129	578.152	621.067	544.278	627.86	548.5	647.55	567.385	651.07	657.867	591.545	542.741	627.067	567.932	669.308	567.604	688.385	573.889
